# Supplementary material for: Saliva sample for detection of SARS-CoV-2: A possible alternative for mass testing
Source: PLoS One. 2022 Sep 28;17(9):e0275201. doi: 10.1371/journal.pone.0275201 (PMC9518879; doi:10.1371/journal.pone.0275201)
Supplement: S1 File — (XLSX) [file pone.0275201.s001.xlsx]

## Sheet: Raw File
S/Nos	Lab Code	Age	Sex	Ns_orf 1ab	Sa_orf1ab	Ns_e-gene	Sa_e-gene	Ns_n-gene	Sa_n-gene	Ns_Result	Sa_Result	SARSCoV2.Method.Positivity	SARSCoV2.Positivity
1	7069	13	F	0	0	0	0	0	0	0	0	Both_Neg	Negative
2	7070	22	M	0	0	0	0	0	0	0	0	Both_Neg	Negative
3	7071	11	M	0	0	0	0	0	0	0	0	Both_Neg	Negative
4	7072	34	F	0	29.47	0	26.43	0	27.11	0	1	Pos_Saliva	Positive
5	7073	57	M	0	0	0	0	0	0	0	0	Both_Neg	Negative
6	7074	41	M	0	0	0	0	0	0	0	0	Both_Neg	Negative
7	7075	33	F	0	0	0	0	0	0	0	0	Both_Neg	Negative
8	7076	68	M	0	0	0	0	0	0	0	0	Both_Neg	Negative
9	7077	42	M	0	0	0	0	0	0	0	0	Both_Neg	Negative
10	7078	37	M	0	0	0	0	0	0	0	0	Both_Neg	Negative
11	7079	36	M	26.21	0	23.85	0	23.43	39.57	1	1	Pos_for_Both	Positive
12	7080	22	F	0	0	0	0	0	0	0	0	Both_Neg	Negative
13	7081	24	M	0	0	0	0	0	0	0	0	Both_Neg	Negative
14	7082	30	M	0	0	0	0	0	0	0	0	Both_Neg	Negative
15	7083	25	F	0	0	0	0	0	0	0	0	Both_Neg	Negative
16	7084	45	F	0	0	0	0	0	0	0	0	Both_Neg	Negative
17	7085	28	F	0	0	0	0	0	0	0	0	Both_Neg	Negative
18	7086	45	F	0	0	36.23	0	35.35	0	1	0	Pos_Swab	Positive
19	7087	41	M	0	0	0	0	0	0	0	0	Both_Neg	Negative
20	7088	28	F	0	0	0	0	0	0	0	0	Both_Neg	Negative
21	7089	17	F	0	29.12	0	25.26	0	0	0	1	Pos_Saliva	Positive
22	7090	21	F	0	0	0	0	0	0	0	0	Both_Neg	Negative
23	7093	8	F	0	0	0	0	0	0	0	0	Both_Neg	Negative
24	7094	54	M	0	0	0	0	0	0	0	0	Both_Neg	Negative
25	7126	62	M	0	0	0	0	0	0	0	0	Both_Neg	Negative
26	7260	42	M	0	0	0	0	0	0	0	0	Both_Neg	Negative
27	7261	29	F	0	0	0	0	0	0	0	0	Both_Neg	Negative
28	7262	31	F	0	0	0	0	0	0	0	0	Both_Neg	Negative
29	7263	28	F	0	0	0	0	0	0	0	0	Both_Neg	Negative
30	7264	24	F	0	0	0	0	0	0	0	0	Both_Neg	Negative
31	7265	20	F	0	0	0	0	0	0	0	0	Both_Neg	Negative
32	7266	38	M	0	0	0	0	0	0	0	0	Both_Neg	Negative
33	7267	25	M	0	0	0	0	0	0	0	0	Both_Neg	Negative
34	7268	42	M	0	0	0	0	0	0	0	0	Both_Neg	Negative
35	7269	29	F	0	0	0	0	0	0	0	0	Both_Neg	Negative
36	7270	29	F	0	0	0	0	0	0	0	0	Both_Neg	Negative
37	7271	26	F	0	0	0	0	0	0	0	0	Both_Neg	Negative
38	7272	28	M	0	0	0	0	0	0	0	0	Both_Neg	Negative
39	7273	34	F	0	0	0	0	0	0	0	0	Both_Neg	Negative
40	7274	47	F	0	0	0	0	0	0	0	0	Both_Neg	Negative
41	7275	48	M	0	0	0	0	0	0	0	0	Both_Neg	Negative
42	7276	34	M	0	0	0	0	0	38.52	0	1	Pos_Saliva	Positive
43	7277	45	M	0	0	0	34.21	0	37.62	0	1	Pos_Saliva	Positive
44	7278	47	M	0	0	0	0	0	0	0	0	Both_Neg	Negative
45	7279	27	M	0	0	0	0	0	0	0	0	Both_Neg	Negative
46	7280	26	F	0	0	0	0	0	0	0	0	Both_Neg	Negative
47	7281	25	F	0	0	0	0	37.07	35.37	1	1	Pos_for_Both	Positive
48	7282	28	F	0	0	0	0	0	0	0	0	Both_Neg	Negative
49	7283	41	F	0	0	0	0	0	36.9	0	1	Pos_Saliva	Positive
50	7284	30	M	0	0	0	0	0	0	0	0	Both_Neg	Negative
51	7285	40	M	0	0	0	0	0	0	0	0	Both_Neg	Negative
52	7286	26	F	0	0	0	0	0	0	0	0	Both_Neg	Negative
53	7287	25	F	0	0	0	0	0	0	0	0	Both_Neg	Negative
54	7288	36	M	0	0	0	0	37.66	0	1	0	Pos_Swab	Positive
55	7289	35	M	INVALID-NO AMPLIFICATION OF INTERNAL CONTROL
56	7290	52	F	INVALID-NO AMPLIFICATION OF INTERNAL CONTROL
57	7291	25	M	INVALID-NO AMPLIFICATION OF INTERNAL CONTROL
58	7292	44	M	INVALID-NO AMPLIFICATION OF INTERNAL CONTROL
59	7293	25	F	INVALID-NO AMPLIFICATION OF INTERNAL CONTROL
60	7294	64	M	0	0	0	0	38.2	37.25	1	1	Pos_for_Both	Positive
61	7295	38	M	0	0	0	0	0	0	0	0	Both_Neg	Negative
62	7296	41	F	0	0	0	0	0	38.17	0	1	Pos_Saliva	Positive
63	7297	52	M	INVALID-NO AMPLIFICATION OF INTERNAL CONTROL
64	7298	34	F	0	0	0	0	0	0	0	0	Both_Neg	Negative
65	7348	30	F	0	0	0	0	0	0	0	0	Both_Neg	Negative
66	7349	27	F	0	0	0	0	0	0	0	0	Both_Neg	Negative
67	7350	37	F	0	0	0	0	0	0	0	0	Both_Neg	Negative
68	7351	28	F	0	0	0	0	0	0	0	0	Both_Neg	Negative
69	7352	27	F	0	0	0	0	0	0	0	0	Both_Neg	Negative
70	7353	27	F	0	0	0	0	0	0	0	0	Both_Neg	Negative
71	7354	30	F	0	0	0	0	0	0	0	0	Both_Neg	Negative
72	7355	45	F	0	0	0	0	0	0	0	0	Both_Neg	Negative
73	7356	28	F	0	0	0	0	0	0	0	0	Both_Neg	Negative
74	7357	27	F	0	0	0	0	0	0	0	0	Both_Neg	Negative
75	7358	28	F	0	0	0	0	0	0	0	0	Both_Neg	Negative
76	7359	25	M	0	0	0	0	0	0	0	0	Both_Neg	Negative
77	7360	53	M	0	0	0	0	0	0	0	0	Both_Neg	Negative
78	7361	28	F	0	0	0	0	0	0	0	0	Both_Neg	Negative
79	7362	32	F	0	0	0	0	0	0	0	0	Both_Neg	Negative
80	7363	25	F	0	0	0	0	0	0	0	0	Both_Neg	Negative
81	7364	22	F	0	0	0	0	0	0	0	0	Both_Neg	Negative
82	7365	27	F	0	0	0	0	0	0	0	0	Both_Neg	Negative
83	7366	28	F	0	0	0	0	0	0	0	0	Both_Neg	Negative
84	7367	24	F	0	0	0	0	0	0	0	0	Both_Neg	Negative
85	7368	24	F	0	0	0	0	0	0	0	0	Both_Neg	Negative
86	7369	26	M	0	0	0	0	0	0	0	0	Both_Neg	Negative
87	7370	27	M	0	0	0	0	0	0	0	0	Both_Neg	Negative
88	7371	40	M	0	0	0	0	0	0	0	0	Both_Neg	Negative
89	7372	31	M	0	0	0	0	0	0	0	0	Both_Neg	Negative
90	7373	43	M	0	0	0	0	0	0	0	0	Both_Neg	Negative
91	7374	43	M	0	0	0	0	0	0	0	0	Both_Neg	Negative
92	7375	36	M	0	0	0	0	35.92	0	1	0	Pos_Swab	Positive
93	7376	36	M	0	0	0	0	0	0	0	0	Both_Neg	Negative
94	7377	26	M	0	0	0	0	0	0	0	0	Both_Neg	Negative
95	7378	53	F	0	0	0	0	0	0	0	0	Both_Neg	Negative
96	7379	23	F	0	0	0	0	0	0	0	0	Both_Neg	Negative
97	7380	56	M	0	0	0	0	0	0	0	0	Both_Neg	Negative
98	7381	19	M	25.94	28.57	30.36	31.44	0	0	1	1	Pos_for_Both	Positive
99	7382	49	F	22.97	36.84	26.59	33.58	0	39.5	1	1	Pos_for_Both	Positive
100	7383	16	M	0	0	0	0	0	0	0	0	Both_Neg	Negative
101	7384	14	M	0	0	0	0	0	0	0	0	Both_Neg	Negative
102	7385	17	M	0	0	0	0	0	0	0	0	Both_Neg	Negative
103	7386	18	M	0	0	0	0	0	0	0	0	Both_Neg	Negative
104	7387	61	M	0	0	0	0	0	0	0	0	Both_Neg	Negative
105	7388	51	F	0	0	0	0	0	0	0	0	Both_Neg	Negative
106	7389	38	M	0	0	0	0	0	0	0	0	Both_Neg	Negative
107	7390	27	F	36.92	0	0	0	0	0	1	0	Pos_Swab	Positive
108	7391	59	M	0	0	0	0	0	0	0	0	Both_Neg	Negative
109	7392	67	F	0	0	0	0	0	0	0	0	Both_Neg	Negative
110	7393	48	M	0	0	0	0	0	0	0	0	Both_Neg	Negative
111	7394	41	F	0	0	0	0	0	0	0	0	Both_Neg	Negative
112	7395	62	F	0	0	37.76	0	0	0	0	0	Both_Neg	Negative
113	7396	32	F	0	0	0	0	0	0	0	0	Both_Neg	Negative
114	7397	40	F	0	0	0	0	0	0	0	0	Both_Neg	Negative
115	7398	58	F	38.02	0	0	0	38.45	0	1	0	Pos_Swab	Positive
116	7399	58	M	0	35.83	0	0	0	35.69	0	1	Pos_Saliva	Positive
117	7400	23	F	36.72	0	0	0	0	0	1	0	Pos_Swab	Positive
118	7401	31	M	0	0	0	0	0	0	0	0	Both_Neg	Negative
119	7402	17	F	0	0	0	0	0	0	0	0	Both_Neg	Negative
120	7403	30	F	0	0	0	0	0	0	0	0	Both_Neg	Negative
121	7404	41	M	0	0	0	0	0	0	0	0	Both_Neg	Negative
122	7405	23	F	0	0	0	0	0	0	0	0	Both_Neg	Negative
123	7406	43	M	0	0	0	0	0	0	0	0	Both_Neg	Negative
124	7407	32	M	0	0	0	0	0	0	0	0	Both_Neg	Negative
125	7408	23	F	0	0	0	0	0	0	0	0	Both_Neg	Negative
126	7409	73	M	0	0	0	0	0	0	0	0	Both_Neg	Negative
127	7410	39	M	0	0	0	0	0	0	0	0	Both_Neg	Negative
128	7452	46	M	0	0	0	0	0	0	0	0	Both_Neg	Negative
129	7453	44	F	0	0	0	0	0	0	0	0	Both_Neg	Negative
130	7454	27	F	0	0	0	0	0	0	0	0	Both_Neg	Negative
131	7455	36	M	0	0	0	0	0	0	0	0	Both_Neg	Negative
132	7456	39	M	0	0	0	0	0	0	0	0	Both_Neg	Negative
133	7457	33	M	0	0	0	0	0	0	0	0	Both_Neg	Negative
134	7458	47	M	0	0	0	0	0	0	0	0	Both_Neg	Negative
135	7459	54	M	0	0	0	0	0	0	0	0	Both_Neg	Negative
136	7460	39	F	0	0	0	0	0	0	0	0	Both_Neg	Negative
137	7461	36	M	0	0	0	0	0	0	0	0	Both_Neg	Negative
138	7462	29	M	0	0	0	0	0	0	0	0	Both_Neg	Negative
139	7463	29	M	0	0	0	0	0	0	0	0	Both_Neg	Negative
140	7464	25	M	0	0	0	0	0	0	0	0	Both_Neg	Negative
141	7465	38	M	0	0	0	0	0	0	0	0	Both_Neg	Negative
142	7466	33	F	0	0	0	0	0	0	0	0	Both_Neg	Negative
143	7467	28	M	0	0	0	0	0	0	0	0	Both_Neg	Negative
144	7468	41	M	0	0	0	0	0	0	0	0	Both_Neg	Negative
145	7469	21	M	0	0	0	0	0	0	0	0	Both_Neg	Negative
146	7470	45	M	0	0	0	0	0	0	0	0	Both_Neg	Negative
147	7471	58	M	0	0	0	0	0	0	0	0	Both_Neg	Negative
148	7474	34	M	0	0	0	0	0	0	0	0	Both_Neg	Negative
149	7475	33	M	0	0	0	0	0	0	0	0	Both_Neg	Negative
150	7476	27	M	0	0	0	0	0	0	0	0	Both_Neg	Negative
151	7477	50	M	0	0	0	0	0	0	0	0	Both_Neg	Negative
152	7478	26	F	0	0	0	0	0	0	0	0	Both_Neg	Negative
153	7479	43	M	0	0	0	0	0	0	0	0	Both_Neg	Negative
154	7480	26	M	0	0	0	0	0	0	0	0	Both_Neg	Negative
155	7481	23	F	0	0	0	0	0	0	0	0	Both_Neg	Negative
156	7482	32	M	0	0	0	0	0	0	0	0	Both_Neg	Negative
157	7483	63	M	0	0	0	0	0	0	0	0	Both_Neg	Negative
158	7484	44	F	0	0	0	0	0	0	0	0	Both_Neg	Negative
159	7485	31	M	0	0	0	0	0	0	0	0	Both_Neg	Negative
160	7486	42	F	0	0	0	0	0	0	0	0	Both_Neg	Negative
161	7487	46	F	0	0	0	0	0	0	0	0	Both_Neg	Negative
162	7488	32	M	0	0	0	0	0	0	0	0	Both_Neg	Negative
163	7489	12	F	0	0	0	0	0	0	0	0	Both_Neg	Negative
164	7490	13	F	0	0	0	0	0	0	0	0	Both_Neg	Negative
165	7491	35	F	0	0	0	0	0	0	0	0	Both_Neg	Negative
166	7492	32	F	0	0	0	0	0	0	0	0	Both_Neg	Negative
167	7493	41	M	0	0	0	0	0	0	0	0	Both_Neg	Negative
168	7494	13	F	0	0	0	0	0	0	0	0	Both_Neg	Negative
169	7495	45	F	0	0	0	0	0	0	0	0	Both_Neg	Negative
170	7496	31	F	0	0	0	0	0	0	0	0	Both_Neg	Negative
171	7497	33	M	0	0	0	0	0	0	0	0	Both_Neg	Negative
172	7498	25	F	0	0	0	0	0	0	0	0	Both_Neg	Negative
173	7499	35	M	0	0	0	0	0	0	0	0	Both_Neg	Negative
174	7500	45	M	0	0	0	0	0	0	0	0	Both_Neg	Negative
175	7501	21	F	0	0	0	0	0	0	0	0	Both_Neg	Negative
176	7523	11	M	23.16	24.71	25.45	28.61	0	0	1	1	Pos_for_Both	Positive
177	7524	9	M	27.45	34.72	38.8	38.13	25.21	26.21	1	1	Pos_for_Both	Positive
178	7525	28	M	24.89	33.86	28.3	37.49	20.32	22.65	1	1	Pos_for_Both	Positive
179	7526	68	F	0	35.78	39.74	38.25	32.69	23.87	1	1	Pos_for_Both	Positive
180	7527	25	F	0	0	0	0	0	0	0	0	Both_Neg	Negative
181	7528	73	M	0	0	0	0	0	0	0	0	Both_Neg	Negative
182	7529	30	M	0	0	0	0	0	0	0	0	Both_Neg	Negative
183	7530	37	F	0	0	0	0	0	0	0	0	Both_Neg	Negative
184	7531	27	F	0	0	0	0	0	0	0	0	Both_Neg	Negative
185	7532	47	F	0	0	0	0	0	0	0	0	Both_Neg	Negative
186	7533	56	F	0	0	0	0	0	0	0	0	Both_Neg	Negative
187	7534	50	F	0	0	0	0	0	0	0	0	Both_Neg	Negative
189	7536	40	F	0	0	0	0	0	0	0	0	Both_Neg	Negative
190	7537	23	F	0	0	0	0	0	0	0	0	Both_Neg	Negative
191	7561	50	M	39.34	0	39.7	0	0	25.54	1	1	Pos_for_Both	Positive
192	7562	58	F	0	32.03	0	33.19	26.75	0	1	1	Pos_for_Both	Positive
193	7563	40	F	26.37	32.4	27.5	33.56	0	0	1	1	Pos_for_Both	Positive
194	7564	38	F	0	0	0	0	0	34.81	0	1	Pos_Saliva	Positive
195	7565	40	F	0	0	0	0	0	0	0	0	Both_Neg	Negative
196	7566	13	F	0	0	0	0	0	0	0	0	Both_Neg	Negative
197	7567	25	F	0	0	0	0	0	0	0	0	Both_Neg	Negative
198	7568	27	M	22.26	0	23.92	0	0	39.21	1	1	Pos_for_Both	Positive
199	7569	25	M	0	0	0	0	0	0	0	0	Both_Neg	Negative
200	7570	83	M	29.61	35.33	33.12	0	0	0	1	1	Pos_for_Both	Positive
201	7601	52	M	0	0	0	0	0	0	0	0	Both_Neg	Negative
202	7602	48	M	0	0	0	0	0	0	0	0	Both_Neg	Negative
203	7603	50	M	0	0	0	0	0	0	0	0	Both_Neg	Negative
204	7604	19	F	0	0	0	0	0	0	0	0	Both_Neg	Negative
205	7605	44	F	37.71	27.8	0	28.41	0	0	1	1	Pos_for_Both	Positive
206	7606	41	F	0	0	0	0	0	0	0	0	Both_Neg	Negative
207	7607	50	M	0	0	0	0	0	0	0	0	Both_Neg	Negative
208	7682	40	M	17.7	20.89	18.05	22.76	0	0	1	1	Pos_for_Both	Positive
209	7683	59	F	0	0	0	0	0	0	0	0	Both_Neg	Negative
210	7684	42	M	0	0	0	0	0	0	0	0	Both_Neg	Negative
211	7685	29	F	0	0	0	0	0	0	0	0	Both_Neg	Negative
212	7686	17	M	0	0	0	0	0	0	0	0	Both_Neg	Negative
213	7687	46	M	0	0	0	0	0	0	0	0	Both_Neg	Negative
214	7688	57	F	17.09	26.89	17.16	27.49	0	0	1	1	Pos_for_Both	Positive
215	7689	23	F	0	0	0	0	0	0	0	0	Both_Neg	Negative
216	7690	52	M	0	0	0	0	0	0	0	0	Both_Neg	Negative
217	7691	58	F	18.63	19.19	19.67	20.13	0	0	1	1	Pos_for_Both	Positive
218	7692	18	M	34.65	0	0	0	0	0	1	0	Pos_Swab	Positive
219	7693	24	F	0	0	0	0	0	0	0	0	Both_Neg	Negative
220	7694	39	M	36.35	0	0	0	0	0	1	0	Pos_Swab	Positive
221	7695	50	M	0	0	0	0	0	0	0	0	Both_Neg	Negative
222	7706	23	F	0	0	0	0	0	0	0	0	Both_Neg	Negative
223	7707	25	M	0	0	0	0	0	0	0	0	Both_Neg	Negative
224	7708	25	F	30.58	0	30.02	0	0	0	1	0	Pos_Swab	Positive
225	7709	27	F	0	0	0	0	0	0	0	0	Both_Neg	Negative
226	7710	30	M	0	0	0	0	0	0	0	0	Both_Neg	Negative
227	7711	28	F	0	0	0	0	0	0	0	0	Both_Neg	Negative
228	7712	44	M	31.08	33.55	29.7	34.01	0	0	1	1	Pos_for_Both	Positive
229	7713	17	F	0	0	0	0	0	0	0	0	Both_Neg	Negative
230	7736	36	M	0	0	0	0	0	0	0	0	Both_Neg	Negative
231	7737	21	F	0	0	0	0	0	0	0	0	Both_Neg	Negative
232	7738	55	M	0	0	0	0	0	0	0	0	Both_Neg	Negative
233	7739	36	M	0	0	0	0	0	0	0	0	Both_Neg	Negative
234	7740	39	F	0	0	0	0	0	0	0	0	Both_Neg	Negative
235	7741	37	M	0	34.54	0	34.9	0	0	0	1	Pos_Saliva	Positive
236	7742	77	M	0	0	0	0	0	0	0	0	Both_Neg	Negative
237	7785	12	M	0	0	0	0	0	0	0	0	Both_Neg	Negative
238	7806	37	M	0	0	0	0	0	0	0	0	Both_Neg	Negative
239	7807	37	M	0	0	0	0	0	0	0	0	Both_Neg	Negative
240	7808	52	M	0	0	0	0	0	0	0	0	Both_Neg	Negative
241	7809	28	F	0	0	0	0	0	0	0	0	Both_Neg	Negative
242	7810	34	M	0	0	0	0	0	0	0	0	Both_Neg	Negative
243	7811	33	F	0	0	0	0	0	0	0	0	Both_Neg	Negative
244	7812	34	M	0	0	0	0	0	0	0	0	Both_Neg	Negative
245	7813	30	F	0	0	0	0	0	0	0	0	Both_Neg	Negative
246	7814	37	M	0	0	0	0	0	0	0	0	Both_Neg	Negative
247	7815	31	M	0	0	0	0	0	0	0	0	Both_Neg	Negative
248	7816	44	M	0	0	0	0	0	0	0	0	Both_Neg	Negative
249	7817	33	M	0	0	0	0	0	0	0	0	Both_Neg	Negative
250	7818	35	M	0	0	0	0	0	0	0	0	Both_Neg	Negative
251	7819	31	M	0	0	0	0	0	0	0	0	Both_Neg	Negative
252	7820	37	M	0	0	0	0	0	0	0	0	Both_Neg	Negative
253	7821	27	F	0	0	0	0	0	0	0	0	Both_Neg	Negative
254	7822	30	F	0	0	0	0	0	0	0	0	Both_Neg	Negative
255	7823	30	F	0	0	0	0	0	0	0	0	Both_Neg	Negative
256	7824	36	M	0	0	0	0	0	0	0	0	Both_Neg	Negative
257	7825	38	F	0	0	0	0	0	0	0	0	Both_Neg	Negative
258	7826	43	M	0	0	0	0	0	0	0	0	Both_Neg	Negative
259	7827	25	F	0	0	0	0	0	0	0	0	Both_Neg	Negative
260	7828	49	F	0	0	0	0	0	0	0	0	Both_Neg	Negative
261	7829	38	F	0	0	0	0	0	0	0	0	Both_Neg	Negative
262	7830	35	M	0	0	0	0	0	0	0	0	Both_Neg	Negative
263	7831	36	M	0	0	0	0	0	0	0	0	Both_Neg	Negative
264	7832	25	M	0	0	0	0	0	0	0	0	Both_Neg	Negative
265	7833	27	F	0	0	0	0	0	0	0	0	Both_Neg	Negative
266	7834	40	M	0	0	0	0	0	0	0	0	Both_Neg	Negative
267	7835	40	M	0	0	0	0	0	0	0	0	Both_Neg	Negative
268	7836	31	M	0	0	0	0	0	0	0	0	Both_Neg	Negative
269	7837	33	M	0	0	0	0	0	0	0	0	Both_Neg	Negative
270	7838	33	M	0	0	0	0	0	0	0	0	Both_Neg	Negative
271	7839	38	M	36.7	32.25	0	32.97	0	0	1	1	Pos_for_Both	Positive
272	7840	28	M	0	0	0	0	0	0	0	0	Both_Neg	Negative
273	7841	27	M	0	0	0	0	0	0	0	0	Both_Neg	Negative
274	7842	38	M	0	0	0	0	0	0	0	0	Both_Neg	Negative
275	7843	67	F	0	0	0	0	0	0	0	0	Both_Neg	Negative
276	7844	40	M	38.04	0	0	0	0	0	1	0	Pos_Swab	Positive
277	7865	28	F	0	0	0	0	0	0	0	0	Both_Neg	Negative
278	7866	57	M	0	0	0	0	0	0	0	0	Both_Neg	Negative
279	7908	19	M	0	0	0	0	0	0	0	0	Both_Neg	Negative
280	7909	32	M	0	0	0	0	0	0	0	0	Both_Neg	Negative
281	7910	43	F	INVALID-NO AMPLIFICATION OF INTERNAL CONTROL
282	7911	29	F	0	0	0	0	0	0	0	0	Both_Neg	Negative
283	7912	57	M	0	0	0	0	0	0	0	0	Both_Neg	Negative
284	7913	34	F	0	0	0	0	0	0	0	0	Both_Neg	Negative
285	7914	48	F	0	0	0	0	0	0	0	0	Both_Neg	Negative
286	7915	54	M	0	0	0	0	0	0	0	0	Both_Neg	Negative
287	7916	23	M	0	0	0	0	0	0	0	0	Both_Neg	Negative
288	7917	47	F	0	0	0	0	0	0	0	0	Both_Neg	Negative
289	7918	45	F	0	0	0	0	0	0	0	0	Both_Neg	Negative
290	7941	40	M	0	0	0	0	0	0	0	0	Both_Neg	Negative
291	7942	42	F	0	0	0	0	0	0	0	0	Both_Neg	Negative
292	7943	47	M	0	0	0	0	0	0	0	0	Both_Neg	Negative
293	7944	45	F	INVALID-NO AMPLIFICATION OF INTERNAL CONTROL
294	7945	25	F	0	0	0	0	0	0	0	0	Both_Neg	Negative
295	7946	40	M	0	0	0	0	0	0	0	0	Both_Neg	Negative
296	7947	44	M	0	0	0	0	0	0	0	0	Both_Neg	Negative
297	7948	45	M	0	0	0	0	0	0	0	0	Both_Neg	Negative
298	7949	34	M	0	0	0	0	0	0	0	0	Both_Neg	Negative
299	7967	66	M	0	0	0	0	0	0	0	0	Both_Neg	Negative
300	7968	55	M	INVALID-NO AMPLIFICATION OF INTERNAL CONTROL
301	7969	71	F	0	0	0	0	0	0	0	0	Both_Neg	Negative
302	7970	34	F	0	0	0	0	0	0	0	0	Both_Neg	Negative
303	7971	57	M	0	0	0	0	0	0	0	0	Both_Neg	Negative
304	7972	37	F	0	0	0	0	0	0	0	0	Both_Neg	Negative
305	7973	28	M	0	0	0	0	0	0	0	0	Both_Neg	Negative
306	7974	68	F	0	0	0	0	0	0	0	0	Both_Neg	Negative
307	7975	35	F	0	0	0	0	0	0	0	0	Both_Neg	Negative
308	7976	78	M	0	0	0	0	0	0	0	0	Both_Neg	Negative
309	7977	36	F	0	0	0	0	0	0	0	0	Both_Neg	Negative
												39

## Sheet: Analysis Sheet
A. Summary Statistics
Total sample collected	309
Number of samples included in the analysis	299
Summary Statistics for Age (yrs)
Minimum Age	8
Median	34
Mean	36.33
Max	83
Standard Deviation	13.45
1st Quartile	27
3rd Quartile	44
Inter-Quartile Range	17
Summary of Binary variables
Number Males	159	0.531773
Number Female	140	0.468227
Number of Positive by either method	39	0.130435
Number of Females Positive by either method	18	0.0602007
Number of Males Positive by either method	21	0.0702341
Nasopharyngeal Test Result
Number tested	299
Number Positive	30	0.100334
Nos Negative	269	0.899666
Saliva Test Result
Number Tested	299
Number Positive	29	0.09699
Nos Negative	270	0.90301
Nos Negative b y both methods	260	0.869565
Nos Negative by saliva and Positive by Nasopharyngeal swab	10
Nos Positive by saliva and negative by Nasopharyngeal swab	9
Nos Positive by both Methods	20
HYPOTHESIS TESTING
Chi-squared for Categorical variables
Ns Vs Saliva
X-squared	95.16
df	1
p-value	< 2.2e-16
TEST CHARACTERISTICS
		Nasopharyngeal Swab
			Detected	Non Detected	Total
		Detected	a = 20	b = 9	a + b = 29
	Saliva
		Non Detected	c = 10	d = 260	c + d = 270
	Total		a + c= 30	b + d = 269
Sensitivity	a/a+c	0.666667
Specificity	d/b+d	0.966543
PPV	a/a+b	0.689655
NPV	d/c+d	0.962963
Gene Specific Test Characteristics
	TEST CHARACTERISTICS
			Nasopharyngeal Swab Orf 1ab
				Detected	Non Detected	Total
			Detected	a = 15	b = 4	a + b = 19
		Saliva
			Non Detected	c = 11	d = 269	c + d = 280
		Total		a + c= 26	b + d = 273
Sensitivity	a/a+c	0.576923
Specificity	d/b+d	0.985348
PPV	a/a+b	0.789474
NPV	d/c+d	0.960714
	TEST CHARACTERISTICS
			Nasopharyngeal Swab N-gene
				Detected	Non Detected	Total
			Detected	a = 6	b = 9	a + b = 15
		Saliva
			Non Detected	c = 6	d = 278	c + d = 284
		Total		a + c= 12	b + d = 287
Sensitivity	a/a+c	0.5
Specificity	d/b+d	0.968641
PPV	a/a+b	0.4
NPV	d/c+d	0.978873
	TEST CHARACTERISTICS E-Gene
			Nasopharyngeal Swab E-gene
				Detected	Non Detected	Total
			Detected	a = 12	b = 6	a + b = 18
		Saliva
			Non Detected	c = 6	d = 275	c + d = 281
		Total		a + c= 18	b + d = 281
Sensitivity	a/a+c	0.666667
Specificity	d/b+d	0.978648
PPV	a/a+b	0.666667
NPV	d/c+d	0.978648
			The Phi Coefficient can be calculated as:
	Φ = (AD-BC) / √(A+B)(C+D)(A+C)(B+D)
	A	Nos Negative by both methods			260
	B	Nos Negative by saliva and Positive by Ns			10
	C	Nos Positive by saliva and negative by Ns			9
	D	Nos Positive by both Methods			20
	Φ = (260*20-10*9) / √(260+10)(9+20)(260+9)(10+20)
	5200-90/√(270)(29)(269)(30)
	5110/√63188100
	Φ = 0.64
	A. Summary Statistics
	$Summary Statistics for Age
	Min. 1st Qu. Median Mean 3rd Qu. Max.					$`Standard Deviation`			$Range	$`Inter-Quartile Range`
	8.00 27.00 34.00 36.33 44.00 83.00					[1] 13.45294			[1] 8 83	[1] 17
		Some Demographic Attribrutes of the Participants
		Crosstable of Age Distribution of Participants (n (%))
		Sex
				Male	Female	Frequency (%)	X2	Pvalue
		Age	Age Group				31.402	2.124e-05
			<20	12	10	22 (7.4)
			20-30	29	66	95 (31.8)
			31-40	57	28	85 (28.4)
			41-50	34	22	56 (18.7)
			51-60	16	8	24 (80)
			61-70	6	5	11 (3.7)
			>70	5	1	6(2)
		Total		159 (53.2)	140(46.8)
		SARS-CoV-2 Positivity by Sample Types
		Parameter	n(%)
				Positive			Total	X2	Pvalue
			Negative	Positive for Both Methods	Saliva Positive	Nasopharyngeal Swab Positive		0.69116	0.8753
		Sex
		Female	122(87.1)	8(5.7)	5(3.6)	5(3.6)	140(100)
		Male	138 (86.8)	12(7.5)	4(2.5)	5(3.1)	159(100)
		Total	260	20	9	10
		Age Groups
		<20	17(77.3)	3(13.6)	1(4.5)	1(4.5)	22(100)	16.202	0.5785
		20-30	89(93.6)	3(3.2)	0(0)	3(3.2)	95(100)
		31-40	75(85.9)	4(4.7)	4(4.7)	4(4.7)	85 (100)
		41-50	48(85.7)	4(7.1)	3(5.4)	1(1.8)	56 (100)
		51-60	19(79.2)	3(12.5)	1(4.2)	1(4.2)	24 (100)
		61-70	9(81.8)	2(18.2)	0(0)	0(0)	11 (100)
		>70	5(83.3)	1(16.7)	0(0)	0(0)	6(100)
				20	9	10
		Table of Gender and SARS-CoV-2 Positivity
		Sex	Negative	Positive		X2	Pvalue
		Female	122(46.9)	16(46.2)		1.4606e-30	1
		Male	138 (53.1)	21 (53.8)
			260 (87)	39 (13)	Total
		Age Groups
		<20	17(77.3)	5 (22.60)	22(100)	7.3822	0.2869
		20-30	89(93.6)	6 (6.4)	95(100)
		31-40	75(85.9)	12 (14.1)	85 (100)
		41-50	48(85.7)	8 (14.3)	56 (100)
		51-60	19(79.2)	5(20.9)	24 (100)
		61-70	9(81.8)	2(18.2)	11 (100)
		>70	5(83.3)	1 (16.7)	6(100)
		Total	260	39
