# Supplementary material for: Saliva sample for detection of SARS-CoV-2: A possible alternative for mass testing
Source: PLoS One. 2022 Sep 28;17(9):e0275201. doi: 10.1371/journal.pone.0275201 (PMC9518879; doi:10.1371/journal.pone.0275201)
Supplement: S3 File — (XLS) [file pone.0275201.s003.xls]

## Sheet: All_Positive_edited
S/Nos	Lab Code	Age	Sex	Ns_orf 1ab	Sa_Orf1ab	Ns_E-gene	Sa_E-gene	Ns_N-gene	Sa_N-gene	Ns_Result	Sa_Result
1	7072	34	F	42.5	29.47	42.5	26.43	42.5	27.11	0	1
2	7079	36	M	26.21	42.5	23.85	42.5	23.43	39.57	1	1
3	7086	45	F	42.5	42.5	36.23	42.5	35.35	42.5	1	0
4	7089	17	F	42.5	29.12	42.5	25.26	42.5	42.5	0	1
5	7276	34	M	42.5	42.5	42.5	42.5	42.5	38.52	0	1
6	7277	45	M	42.5	42.5	42.5	34.21	42.5	37.62	0	1
7	7281	25	F	42.5	42.5	42.5	42.5	37.07	35.37	1	1
8	7283	41	F	42.5	42.5	42.5	42.5	42.5	36.9	0	1
9	7288	36	M	42.5	42.5	42.5	42.5	37.66	42.5	1	0
10	7294	64	M	42.5	42.5	42.5	42.5	38.2	37.25	1	1
11	7296	41	F	42.5	42.5	42.5	42.5	42.5	38.17	0	1
12	7375	36	M	42.5	42.5	42.5	42.5	35.92	42.5	1	0
13	7381	19	M	25.94	28.57	30.36	31.44	42.5	42.5	1	1
14	7382	49	F	22.97	36.84	26.59	33.58	42.5	39.5	1	1
15	7390	27	F	36.92	42.5	42.5	42.5	42.5	42.5	1	0
16	7395	62	F	42.5	42.5	37.76	42.5	42.5	42.5	0	0
17	7398	58	F	38.02	42.5	42.5	42.5	38.45	42.5	1	0
18	7399	58	M	42.5	35.83	42.5	42.5	42.5	35.69	0	1
19	7400	23	F	36.72	42.5	42.5	42.5	42.5	42.5	1	0
20	7523	11	M	23.16	24.71	25.45	28.61	42.5	42.5	1	1
21	7524	9	M	27.45	34.72	38.8	38.13	25.21	26.21	1	1
22	7525	28	M	24.89	33.86	28.3	37.49	20.32	22.65	1	1
23	7526	68	F	42.5	35.78	39.74	38.25	32.69	23.87	1	1
24	7561	50	M	39.34	42.5	39.7	42.5	42.5	25.54	1	1
25	7562	58	F	42.5	32.03	42.5	33.19	26.75	42.5	1	1
26	7563	40	F	26.37	32.4	27.5	33.56	42.5	42.5	1	1
27	7564	38	F	42.5	42.5	42.5	42.5	42.5	34.81	0	1
28	7568	27	M	22.26	42.5	23.92	42.5	42.5	39.21	1	1
29	7570	83	M	29.61	35.33	33.12	42.5	42.5	42.5	1	1
30	7682	40	M	17.7	20.89	18.05	22.76	42.5	42.5	1	1
31	7688	57	F	17.09	26.89	17.16	27.49	42.5	42.5	1	1
32	7691	58	F	18.63	19.19	19.67	20.13	42.5	42.5	1	1
33	7692	18	M	34.65	42.5	42.5	42.5	42.5	42.5	1	0
34	7694	39	M	36.35	42.5	42.5	42.5	42.5	42.5	1	0
35	7708	25	F	30.58	42.5	30.02	42.5	42.5	42.5	1	0
36	7712	44	M	31.08	33.55	29.7	34.01	42.5	42.5	1	1
37	7741	37	M	42.5	34.54	42.5	34.9	42.5	42.5	0	1
38	7839	38	M	36.7	32.25	42.5	32.97	42.5	42.5	1	1
39	7844	40	M	38.04	42.5	42.5	42.5	42.5	42.5	1	0

## Sheet: Additional figures
For positive samples with two or less gene positivity, we assigned a value of 42.5 for each gene they tested negative for. The cutoff CT-value for positivity for the RT-PCR kit used (GeneFinder) is <40.0 .
Notice that on the scatterplots (left), some values form a straight line of the top and down the right, these are the points for the value we added (42.5) as described earlier. Regardless of the introduced data points, there wer still no statistically significant difference observed between both method (Wilcoxon Signed Rank Exact Test)
Gene	Test statistics	Pvalue
E-gene	Wilcoxon	0.07715
N-gene	Wilcoxon	0.4042
Orf1ab	Wilcoxon	0.0898
Also, they all showed good positive correlation
